# Supplementary material for: Mobile Apps for Dietary and Food Timing Assessment: Evaluation for Use in Clinical Research
Source: JMIR Form Res. 2023 Jun 16;7:e35858. doi: 10.2196/35858 (PMC10337248; doi:10.2196/35858)
Supplement: Multimedia Appendix 1 [file formative_v7i1e35858_app1.xlsx]

## Sheet: Supp_table_1Nutrients Tracked
Supplementary Table 1. Nutrient data tracked by each mobile app
Nutrient Tracked	Bitesnap	Cronometer	Diarynutrition	DietDiary	FoodDiary	FoodView	Macros	Meal Logger	My Plate	myCircadianClock	MyFitnessPal
Calories	✓	✓	✓				✓	✓	✓		✓
Protein	✓	✓	✓				✓	✓	✓		✓
Carbohydrates	✓	✓	✓				✓	✓	✓		✓
Fat	✓	✓	✓				✓	✓	✓		✓
B1 (Thiamine)	✓	✓							*
B2 (Riboflavin)	✓	✓							*
B3 (Niacin)	✓	✓							*
B5 (Pantothenic Acid)		✓							*
B6 (Pyridoxine)	✓	✓							*
B12 (Cobalamin)	✓	✓							*
Folate	✓	✓							*
Vitamin A	✓	✓					✓		*		✓
Vitamin C	✓	✓					✓		*		✓
Vitamin D	✓	✓							*
Vitamin E	✓	✓							*
Vitamin K	✓	✓							*
Calcium	✓	✓					✓		*		✓
Copper	✓	✓							*
Iron	✓	✓					✓		*		✓
Magnesium	✓	✓					✓		*
Manganese		✓							*
Phosphorus	✓	✓							*
Potassium	✓	✓					✓		*		✓
Selenium	✓	✓							*
Sodium	✓	✓					✓		✓		✓
Zinc	✓	✓							*
Fiber	✓	✓					✓		✓		✓
Starch		✓
Sugars	✓	✓					✓		✓		✓
Monounsaturated Fat	✓	✓					✓				✓
Polyunsaturated Fat	✓	✓					✓				✓
Omega-3	✓	✓
Omega-6		✓
Saturated Fat	✓	✓					✓		✓		✓
Trans-Fats		✓					✓				✓
Cholesterol	✓	✓					✓		✓		✓
Cystine		✓
Histidine		✓
Isoleucine		✓
Leuicine		✓
Lysine		✓
Methionine		✓
Phenylalanine		✓
Threonine		✓
Tryptophan		✓
Tyrosine		✓
Valine		✓
Alcohol	✓	✓						✓
Caffeine	✓	✓
Water	✓	✓	✓				✓		✓
Lycopene	✓
Lutein	✓
Beta Carotene	✓
Alpha Carotene	✓
Retinol	✓
Choline	✓
Folic Acid	✓
Beta Crypto.	✓
Theobromine	✓
* symbol indicates the nutrient is available on paid version of application
	0
